# Supplementary material for: Costs of Immunization Programs for 10 Vaccines in 94 Low- and Middle-Income Countries From 2011 to 2030
Source: Value Health. 2021 Jan;24(1):70–7. doi: 10.1016/j.jval.2020.07.010 (PMC7813215; doi:10.1016/j.jval.2020.07.010)
Supplement: Appendices 1-8 [file mmc1.zip]

Archive with 1 entries (1 files):
- jval_3053_mmc1.dotx
